# Supplementary material for: Genome-Wide Runs of Homozygosity Revealed Selection Signatures in Bos indicus
Source: Front Genet. 2020 Feb 21;11:92. doi: 10.3389/fgene.2020.00092 (PMC7046685; doi:10.3389/fgene.2020.00092)
Supplement: Supplementary file 3 [file Table_2.xlsx]

## Sheet: GR
Supplementary Table S2: Gene annotation of top 20 ROH islands (± 2MB): Gir
ROH	SNPID	ChrUMD3	PosUMD3			Genes
60	BovineHD1200008369	12	28110130	29548396	1438.27	PDS5B, LOC784697, N4BP2L2, N4BP2L1,BRCA2, ZAR1L, FRY, LOC100335357, RXFP2
46.67	BovineHD0500019628	5	70059080	71050774	991.694	POLR3B,RFX4,TRNAY-GUA,RIC8B,TMEM263,MTERF2,CRY1,LOC107132502,LOC100140117,LOC784294,BTBD11
46.67	BovineHD0600022200	6	80594600	81632152	1037.55	LOC104968896,LOC782855,TECRL
46.67	BovineHD0700012860	7	44586078	45625200	1039.12	PLPP2,MIER2,THEG,C2CD4C,SHC2,ODF3L2,LOC101903623,MADCAM1,TPGS1,CDC34,GZMM,LOC107132630,BSG,HCN2,POLRMT,TRNAE-UUC,FGF22,FSTL3,PRSS57,PALM,MISP,AZU1,PRTN3,ELANE,PTBP1,PLPPR3,CFD,LOC104972838,MED16,R3HDM4,KISS1R,ARID3A,WDR18,GRIN3B,TMEM259,CNN2,ABCA7,HMHA1,POLR2E,GPX4,SBNO2,STK11,CBARP,ATP5D,MIDN,EPNA2,CIRBP,C7H19orf24,MUM1,TRNAF-GAA,NDUFS7,TRNAN-GUU,GAMT,DAZAP1,RPS15,APC2,C7H19orf25,LOC104972835,PC…
46.67	BovineHD0900019820	9	71491558	72352223	860.665	TAAR6,TAAR5,TAAR2,TAAR1,VNN1,VNN2,VNN3,SLC18B1, RPS12, LOC783380,LOC613867, LOC785282, LOC785236, LOC 785256, LOC 782339, LOC100138656, LOC 100140642, LOC 100336507, LOC 100297846, LOC 785080, LOC 51136, LOC 1071322778, LOC 782594, LOC 516101, LOC 782594, LOC 782807, LOC 616737, LOC 785502, LOC 783649
46.67	BovineHD2000011391	20	39862044	40659335	797.291	SLC45A2, RXFP3,ADAMTS12, TRNAT-UGU, TARS, LOC10190200,LOC104975279,LOC107131571
40	BovineHD0500012473	5	43594429	43612254	17.825	no genes
40	BovineHD0600022003	6	79615626	80050684	435.058	no genes
40	BovineHD1100005306	11	17047659	19031551	1983892	LOC782032,LOC107132909,LOC100849080,LOC100140559,TRNAM-CAU,LOC10904376,CRIM1,TRNAC-ACA,LOC100848894
40	BovineHD1400018633	14	66636154	67449808	813.654	LOC107132909
40	BovineHD1500012927	15	45822031	45828017	5.986	no genes
40	BovineHD1800004605	18	14118261	15243838	1125.58	CBFA2T3, ACSF3,CDH15, SLC22A31,ANKRD11, SPG7, RPL13, CPNE7, DPEP1, LOC104974760, CHMP1A,SPATA33,CDK10, LOC104974758, SPATA2L, VPS9D1, ZNF276,FANCA,SPIRE2,LOC10713114,TCF25,MC1R,TUBB3,DEF8,CENPBD1,MYLK3,LOC532875,DBNDD1,GAS8,C18H16orf87,LOC100296324,LOC104974835,ORC6,SHCBP1,LOC1019004595,VPS35
40	BovineHD2200014774	22	51930132	52974508	1044.38	PFKFB4,SHISA5,TREX1,ATRIP,TMA7,CCDC51,PLXNB1,LOC104975581,NME6,CAMP,LOC107131166,LOC524080,CATHL3,LOC787795,LOC515991,CATHL2,CATHL6,CATHL5CDC25A,LOC100139688,MAP4,DHX30,SMARCC1,CSPG5,SCAP,ELP6,PTPN23,NGP,KLHL18,KIF9,LOC101906318
40	BovineHD2900002652	29	9075490	10397679	1322.19	ME3,LOC101906111,CCDC81,C29H11orf73,EED,TRNAC-GCA,PICALM,CCDC83,SYTL2,CCDC89,CREBZF,TMEM126A,TMEM126B,DLG2
33.33	BovineHD0200039356	2	34713530	35128893	415.363	SLC4A10, LOC781809, TBR1,PSMD14
33.33	BovineHD0200039682	2	35563754	36440615	876.861	LOC100137866, RBMS1, LOC101906588, LOC101906513, ITGB6, LOC781943, LOC107132253, PLA2R1
33.33	BovineHD0500016514	5	58577628	59989526	1411.9	LOC787502,LOC787518,LOC787535,LOC107132500,LOC512580,LOC787601,LOC787640,LOC787659,LOC100140428,LOC507560,OR6C68,LOC787741,LOC787757,LOC787787,OR6C76,OR6C75,LOC100138855,LOC787833,LOC100138866,LOC787866,LOC787881,LOC107132496,LOC787913,LOC100847492,LOC787931,LOC107132497,LOC787945,LOC100298274,OR10A7
33.33	BovineHD0600022904	6	83225076	86141247	2916.17	TMPRSS11E, YTHDC1, LOC1001391,101968113, 100140490, 521615, 517049, 518437, 85556, 613882 , 100140029 , 101903916, 101904389, 104968899, 104968907, 781280, 100138004, 615303, 100847153, 100140261, 540615, 100138908,100138236
33.33	BovineHD0800005130	8	16379607	17517971	1138.36	C8H9orf72, LOC104969280, MOB3B,IFNK, EQTN, LOC101905035, LOC100335177, TEK, TFT74,LRRC19,TRNAC-GCA,PLAA,CAAP1,LOC101904667
33.33	BovineHD0900016650	9	60660024	62356223	1696.2	BACH2,LOC107132771, GJA10, CASP8AP2, MDN1, LOC107132772, LYRM2, ANKRD6,MIR7862, LOC100140683, LOC101903075, LOC100847428, GABRR2, RRAGD,VBE2J1,MIR2903, GABRR2,GABRR1, LOC107132773, PM20D2, SRSF12,PNRC1,RNGTT,
33.33	BovineHD1100004241	11	13045437	15778397	2732.96	DYSF, LOC101903215,ZNF638,PAIP2B,NAGK,TEX261,ANKRD53,ATP6V1B1, VAX2,CD207,CLEC4F,FIGLA,ADD2,TGFA,LOC789605,LOC1008415, FAM136A, XDH,LOC100299845, SRD5A2,MEMO1, LOC101906221, DPY30, LOC101906501, SPAST, SLC30A6, NLRC4, LOC100847644, YIPF4,BIRC6, TTC27, LOC781061, LTBP1
33.33	BovineHD1200027722	12	26006856	26737323	730.467	NBEA, LOC107132983, TRNAY-AUA, TRNAC-GCA, LOC104973559
33.33	BovineHD1500013347	15	46809853	47057360	247.507	LOC104974257,LOC101903126, LOC506989, LOC783920, MRPL17, DCH51
33.33	Hapmap51220-BTA-38598	16	43501100	43535617	34.517	NO GENES
33.33	BovineHD2000008913	20	30539429	31702537	1163.11	LOC101903939, LOC614206, NNT, PAIP1, C20H5orf34,C20H5orf28, CCL28, HMGCS1, NIM1K, ZNF131, LOC100336494, LOC107131568, LOC783463
33.33	BovineHD2200015097	22	53168638	53349351	180.713	PTH1R, MYL3, PRSS45, LOC788394, LOC517392, PRSS45, PRSS46, PRSS50, TMIE
33.33	BovineHD2400009519	24	34541588	34713371	171.783	GATA6, LOC104975755, LOC100336909, LOC107131778

## Sheet: HR
Supplementary Table S2: Gene annotation of top 20 ROH islands (± 2MB): Hariana
ROH	SNPID	ChrUMD3	PosUMD3			genes
38.89	BovineHD0300019600	3	66114249	66396281 282.032		IFI44,IFI44L,LOC104971683,PTGFR
38.89	BovineHD1200015874	12	57781443	57876782 95.339		no genes
33.33	BovineHD0300019774	3	66766373	67370593 604.22		LOC10014103,GIPC2,TRNAG-CCC,DNAJB4,LOC101905913, FUBP1,NEXN,FAM73A,LOC107132317,USP33,ZZZ3,AK5
33.33	BovineHD0800009824	8	32740341	33614550 874.209		LOC787926
27.78	BovineHD0500020372	5	72253275	72476273 222.998		LARGE
27.78	BovineHD0500021801	5	76382870	77304594 921.724		usp18,alg10, SYT10, LOC107132509
27.78	BovineHD1200016178	12	58909199	59078638		LOC784127
27.78	BovineHD1500002657	15	10100416	11487947	1387.53	LOC100138161,LOC104974169
22.22	BovineHD0100001649	1	5039724	5914159 874.435		CLDN17,GRIK1
22.22	BovineHD4100001189	2	47398084	48402025 1003.94		LOC107132255,KIF5C,EPC2,MBD5,PTMA,LOC107132255,ORC4,ACVR2A
22.22	BovineHD0500016340	5	57930050	57993463 63.413		LOC781363,LOC520938,OR10P1,OR6C4
22.22	BovineHD0500016424	5	58251760	58791987 540.227		LOC782624,LOC782591,782550,100140445,782474,782430,782374,78238,782296,782256,782220,100299274,OR6C2,OR6C68LOC107132495,LOC787502,87518,787535,LOC107132500,512580,787601,787640,787659,100140428,507560
22.22	BovineHD0500016585	5	58932220	59707779 775.559		787866,787881,107132496,787913,100847492,787945,100298274,787991,788001,100138413,787028,100137952,OR6C1788027,788040,788078,788114,788126,OR6C3,788160,100300099,100298769,100298808,100139310,107133447,788210,100139958,788220,788231,788242,788258,788274,100139544,788285,788298,788310,788322,788333,100138400,788357,788372,OR10A7,788396,788428
22.22	BTA-94560-no-rs	6	469898	1265385 795.487		LOC101907917
22.22	BovineHD0800023001	8	76763963	77054717 290.754		DCAF12,UBAP2,UBAP1,KIF24
22.22	BovineHD1200010746	12	36897734	37211264 313.53		ATP12A,LOC101904113
22.22	BovineHD1400014900	14	52651745	53846131 1194.39		CSMD3
22.22	BovineHD1600004892	16	18059001	20878238 2819.24		LOC104974388,LOC104974389,KCTD3,TRNAC-GCA,USH2A,LOC101901898,LOC780987,LOC100847323,TRNAC-ACA,LOC104974392,LOC107133224,ESRRG
22.22	BovineHD1600015697	16	56429997	57473069 1043.07		RABGAP1L,SLC9C2,ANKRD45,LOC100848270,LOC100336249,KLHL20,CENPL,LOC781733,DARS2,LOC100848315,ZBTB37,SERPINC1,LOC107131215,RC3H1,RABGAP1L,LOC100848389,GPR52,LOC101908155
22.22	BovineHD2000001349	20	4159278	4579779 420.501		NEURL1B,LOC104975185,DUSP1,ERGIC1,TRNAG-CCC
22.22	BovineHD2300000002	23	14911	1336304 1321.39		KHDRBS2
22.22	BovineHD2400012114	24	43864837	44025116 160.279		RNMT,LDLRAD4,FAM210A,MC5R,MC2R

## Sheet: TP
Supplementary Table S2: Gene annotation of top 20 ROH islands (± 2MB): Tharparkar
ROH	SNPID	ChrUMD3	PosUMD3			GENE
52.9412	BovineHD1800010588	18	34877785	35867335 989.55		C18H16orf70,B3GNT9,TRADD,FBXL8,HSF4,NOL3,KIAA0895L,EXOC3L1,E2F4,ELMO3,MIR328,LOC525426TMEM208,FHOD1,SLC0A5,PLEKHG4,KCTD19,LRRC36,LOC107133338,LOC104974816,TPPP3,ZDHHC1,HSD11B2,ATP6VOD1,LOC101906467,LOC101906411,AGRP,LOC101906364,LOC107131219,CTCF,RLTPR,FAM65A,LOC104974817,ACD,PARD6A,ENKD1,C18H16orf86,GFOD2,RANBP10,TSNAXIP1,CENPT,THAP11,NUTF2,EDC4,NRN1L,TRNAS-AGA,PSKH1,CTRL,PSMB10,LCAT,SLC12A4,DPE…
47.0588	BovineHD0300027414	3	95375702	96435577 1059.88		LOC104971768,EPS15,LOC101906178,LOC10497167,TTC39A,RNF11,LOC786738,C3H1orf185,CDKN2C,FAF1,LOC107132348
47.0588	BovineHD0500013703	5	47435007	48069099 634.092		LOC100337478,HELB,LOC783726,IRAK3,TRNAK-CUU.LOC107132486,TMBIM4,LLPH,LOC100848387,HMGA2
41.1765	BovineHD0300019691	3	66422810	67088009 665.199		PTGFR,LOC107132318,LOC781576,LOC100140103,GIPC2,TRNAG-CCC,DNAJB4,LOC101905913,FUBP1,NEXN,FAM73A,LOC107132317
41.1765	BovineHD0700015259	7	52956414	53660483 704.069		PURA,IGIP,CYSTM1,LOC107132638,PFDN1,HBEGF,SLC4A9,LOC107132639,TRNAE-CUC,ANKHD1,EIF4EBP3,SRA1,APBB3,SLC35A4,LOC509618,CD14,TMCO6,NDUFA2,IK,WDR55,DND1,HARS,HARS2,ZMAT2,LOC100847114,PCDHA13,LOC104968501,PCDHA3,LOC100847156,LOC104968523
35.2941	BovineHD0200023526	2	82092410	83749386 1656.98		LOC107131507,LOC100138726,LOC107131505
35.2941	BovineHD0300027683	3	96513865	97595534 1081.67		ELAVL4,AGBL4
35.2941	BovineHD1000004059	10	11996194	15363236 3367.04		PDCD7,CLPX,TRNAG-CCC,PARP16,IGDCC3,IGDCC4,DPP8,HACD3,VWA9,SLC24A1,DENND4A,LOC104973042,TRNAQ-CUG,MIR2290,RAB11A,MEGF11,DIS3L,TIPIN,MAP2K1,SNAPC5,RPL4,ZWILCH,LCTL,SMAD6,TRNAS-GGA,LOC107132820,LOC104973048,SMAD3,AAGAB,IQCH,C10H15otf61,MAP2K5,LOC104973050,SKOR1,LOC104973051,PIAS1,CALML4,CLN6,LOC104973054,TRNAC-GCA,FEM1B,ITGA11
35.2941	BovineHD1200000934	12	2947397	3339406 392.009		NO GENES
35.2941	BovineHD1200001047	12	3344851	5120289 1775.44		PCDH17
35.2941	BovineHD1400011458	14	39942751	41179118 1236.37		LOC104974054,PI15,CRISPLD1,LOC100297123,HNF4G
29.4118	BovineHD0300026904	3	93381691	95011672 1629.98		LRP8,MAGOH,LOC107132334,C3H1orf123,CPT2,SLC1A7,PODN,LOC100297152,SCP2,ECHDC2,ZYG11A,ZYC11B,LOC520518,FAM159A,GPX7,ZCCHC11,PRPF38A,ORC1,LOC101905708,CC2D1B,ZFYVE9,BTF3L4,LOC101906012,TXNDC12,LOC107132335,KTI12,RAB3B
29.4118	BovineHD0300036333	3	99560251	101353522 1793.27		STIL,STAL1,PDZK1IP1,CYP4A11,CYP4B1,EFCAB14,TEX38,ATPAF1,MOB3C,MKNK1,KNCN,DMBX1,TRNAY-GUA,FAAH,FAAH,NSUN4,UQCRH,LOC107132337,LOC104971814,LRRC41,LOC107131248,RAD54L,LURAP1,POMGNT1,TSPAN1,LOC101902049,PIK3R3,MAST2,IPP,TMEM69,GPBP1L1,CCDC17,NASP,AKR1AL,LOC104971817,PRDX1,MMACHC,TESK2,LOC107132349,LOC107132338,TOE1,MUTYH,HPDL,LOC101903478
29.4118	BovineHD0400010890	4	38901871	39540154 638.283		HGF,LOC782609,LOC107132392,LOC107132393
29.4118	BovineHD0500004153	5	13846751	14938816 1092.07		SLC6A15,TSPAN19,LRRIQ1
29.4118	BovineHD0500013972	5	48382027	50295303 1913.28		MSRB3,LEMD3,WIF1,MIR2429,LOC101905989,LOC107132487,TBC1D30,LOC101905989,LOC107132487,TBC1D30,LOC101906182,GNS,RASSF3,LOC107131157,TBK1,MIR2285F-1,XPOT,C512orf56,LOC101906522,C5H12orf66,TRNAF-AAA,SRGAP1,LOC107132489,TMEM5
29.4118	BovineHD1500000220	15	864135	2455300 1591.16		OR4C15,OR4C16,IZUMOR1R,GPR83,MRE11A,ANKRD49,AASDHPPT,KBTBD3,LOC100299364,LOC104974155,MSANTD4,GRIA4,LOC104974161
29.4118	Hapmap44357-BTA-24055	18	31726094	32748196 1022.1		LOC104974807,LOC789319
29.4118	BovineHD4100015885	23	64799	1076947 1012.15		KHDRBS2
29.4118	BovineHD2400011937	24	43097516	43840920 743.404		GNAL,CHMP1B.MPPE1,IMPA2,CIDEA,CIDEA,TUBB6,AFG3L2,PRELID3A,LOC104975777,LOC107131787,SPIRE1,LOC617264,CEP76,LOC100295873,PSMG2,LOC101902135,PTPN2,LOC107131788,LOC100335744,SEH1L,CEP192,LDLRAD4

## Sheet: SW
Supplementary Table S2: Gene annotation of top 20 ROH islands (± 2MB): Sahiwal
ROH	SNPID	ChrUMD3	PosUMD3			GENE
38.4615	BovineHD0300016235	3	53813409	54963401	1149.99	LRRC8B,LOC513659,LOC786372,LOC786389,LOC107131333,GBP6,GBP5,LOC512486,GBP2,LOC785445,LOC781596,LOC781675,LOC781710,GBP4,LOC104968497,GBP6,LOC510382,LOC100336669,LOC507055
30.7692	BovineHD0500013736	5	47545721	48105452 559.731		LOC100337478,LOC525592,HELB,LOC783726,IRAK3,TRNAK-CUU,LOC107132486,TMBIM4,LLPH,LOC100848387,HMGA2
30.7692	BovineHD0700012916	7	44790703	45634563 843.86		DCD34,GZMM,LOC107132630,BSG,HCN2,POLRMT,TRNAE-UUC,FGF22,RNF126,FSTL3,PRSS57,PALM,.MISP,AZU1,PRTN3,ELANE,PTBP1,PLPPR3,CFD,LOC104972838,MED16,R3HDM4,KISS1R,ARID3A,WDR18,GRIN3B,TMEM259,CNN2,ABCA7,HMHA1,POLR2E,GPX4,SBNO2,STK11,CBARP,ATP5D,MIDN,EFNA2,CIRBP,C7H19orf24,MUM1,TRNAF-GAA,NDUFS7,TRNAN-GUU,GAMT,DAZAP1,RPS15,APC2,C7H19orf25,LOC104972835,PCSK4,REEP6,ADAMTSL5,PLK5,MEX3D,LOC107131164,MBD3,UQCR11,…
30.7692	BovineHD1200010926	12	37679533	38724668 1045.13		LOC100296100
30.7692	BovineHD1500025135	15	36327474	36894683 567.209		LOC101904740,SOX6
30.7692	ARS-BFGL-NGS-40561	15	48112581	48717805 605.224		LOC517799,LOC505362,LOC107133168,LOC510150,LOC531135,LOC787971,LOC787988,LOC100847801,LOC531174,LOC614922,LOC788024,LOC100337457,LOC100300881,LOC788107,LOC100851116,LOC107133470,LOC788037,LOC107133169,LOC616948,LOC786870,LOC101902757,LOC788136,LOC516599,TRIM34,LOC100295358,TRIM6,LOC100300641,OR52B6,LOC788185,LOC512399,LOC515619,LOC532436,OR52H1,MGC137098,UBQLNL,UBQLN3
30.7692	BovineHD1500014141	15	48959770	49704462 744.692		HBE1,LOC788539,HBE4,LOC528470,HBB,LOC513241,HBE2,LOC787671,LOC100124405,HBG,OR51V1,LOC788633,LOC788649,LOC514976,LOC100336699,LOC100138198,LOC100137868,LOC100138527,LOC100294814,LOC781483,LOC781444,LOC781403,LOC505646,LOC100141210,LOC781324,LOC100849301,LOC100140124,LOC100140314,LOC781244,LOC781208,LOC783598,LOC781634,LOC107131172,LOC783707,LOC100138351,LOC523090,LOC507882,LOC521256,TRNAG-CC,LOC7…
30.7692	BovineHD1700010485	17	38383389	39422702 1039.31		LOC782006
30.7692	BovineHD2000003690	20	11454203	11535294 81.091		NO GENE
30.7692	BovineHD2900002844	29	9737251	10749881 1012.63		STYL2,CCDC83,CCDC89,CREBZF,TMEM126A,TMEM126B,DLG2

## Sheet: KG
Supplementary Table S2: Gene annotation of top 20 ROH islands (± 2MB): Kangayam
ROH	SNPID	ChrUMD3	PosUMD3			Genes
75	BovineHD1300010136	13	34950062	35319298 369.236		SVIL,LOC104973765
68.75	BovineHD0200017720	2	61675983	62386593 710.61		COMMD1,LOC647077,LOC105374760,FAM161A,LOC100533678,CCT4,LOC107985768,RPSAP26,B3GNT2,MIR5192,RN7SL51P,LOC105374761
62.5	BovineHD1300010596	13	36618075	37082848 464.773		LOC102723490,SERTM1,GAPDHP34,TCEAL4P1,ARL2BPP3,NDE1P2,RFXAP,SMAD9,LAMTOR3P1,RPL29P28,EIF4A1P5,ALGS,EXOSC8,SUPT20H,LOC105370165
62.5	BovineHD2300000002	23	14911	1094828 1079.92		KHDRBS2
56.25	BovineHD1300017112	13	59751997	61377816 1625.82		DIAPH3,DIAPH3-AS1,RN7SL375P,DIAPH3-AS2,LOC105370227,RNY4P28,LINC00434,TARDBPP2,LOC105370228, TDRD3, RNA5SP31, LOC10537070230,EIF4A1P6,LINCOO378,RNY4P31,LOC102723910,MIR3169
56.25	BovineHD1300018905	13	66667340	67777849 1110.51		RBL1,SOGA1,LOC107133079,MROH8,RPN2,GHRH,LOC614284,MANBAL,LOC100849067,SRC,LOC104973873,BLCAP,NNAT,CTNNBL1,VSTM2L,LOC101905966,TTI1,RPRD18,TGM2,KIAA1755,LOC104973875
50	BovineHD1300008557	13	29405493	30185431 779.938		MTUS2,MTUS2-AS1,SLC7A1,LOC102723345,LOC105370139,UBL3,TIMM88P1,LINC00297, LINC00572,LINC00544,LINC00365,LINC00384,LINC00385
43.75	BovineHD0200014360	2	49843295	50223536 380.241		RPL7P13,NRXN1
43.75	BovineHD0500013900	5	48105452	49197324 1091.87		HMGA2,LOC101905683,MIR763,LOC101905683,MSRB3.LEMD3,WIF1,MIR2429,LOC101905989,LOC107132487,TBC1D30
43.75	BovineHD0500015788	5	55359884	56070679 710.795		SKIV2L2,LOC107986415,PLPP1,MIR5687,RNF138P1,AK4P2,LOC105378975,SLC38A9,DDX4,LOC107986371,RNA5SP183,HNRNPH1P3,IL31RA,IL6ST,FLJ31104,LOC105378976
43.75	BovineHD0500016247	5	57490826	60278901 2788.07		LOC102724122, LINCR-0003, LOC101928539,LOC101928569,PGAM1P1,LOC105378983,LOC105378984,PLK2,GAPT,MIR548AE2,LOC101928600,RAB3C,LOC105378986, RPL5P15,PDE4D,LOC107986348, NDUFB4P2,LOC107986347, MIR582
43.75	BovineHD0500016957	5	60591176	61922389 1331.21		CFAP54,AMDHD1,LTA4H,TRNAD-GUC,ELK3,LOC101907264
43.75	BovineHD0700012862	7	44588249	44907697 319.448		MIER2,PLPP2,THEG,C2CD4C,SHC2,ODF3L2,LOC101903623, MADCAM1,TPGS1,CDC34,GZMM,LOC107132630, BSG, HCN2, POLRMT,TRNAE-UUC,FGF22,RNF126,FSTL3,PRSS57
43.75	BovineHD0700013005	7	45191387	45673111 481.724		HMHA1,POLR2E,GPX4,SBNO2, STK11,CBARP,ATP5D,MIDN,EFNA2,CIRBP,C7H19orf24,MUM1,TRNAN-GUU,GAMT,DAZAP1,RPS15,APC2,C7H19orf25,loc104972835,pcsk4,reep6,adamtsl5,plk5,mex3d,uqcr11,tcf3,locc781086
43.75	BovineHD1300013353	13	45754756	46573948 819.192		LOC104072869,LOC104073803,ADARB2
43.75	BovineHD1900013441	19	48353286	48672236 318.95		MAP3K3,TANC2,CYB561,ACE,ACE3,KCNH6,DCAF7,TACO1,MAP3K3,LIMD2,STRADA,CCDC47,LOC101906394
43.75	BovineHD1900014426	19	51661611	51759594 97.983		FAM195B,GCGR,LOC107131355,LOC526678,SLC25A10,MRPL12,HGS,ARL16,CCDC137
43.75	BovineHD2700007007	27	24899262	26461363 1562.1		TRNAE-UUC,LOC104976083,LOC104976082,LOC101904305,SARAF,LEPROTL1,MBOAT4,DCTN6,LOC101906081,RBPMS,MIR2399,GTF2E2,SMIM18,GSR,LOC782955,UBXN8,PPP2CB,TEX15,LOC107131911,LOC104976090,LOC101906615,PURG,WRN
37.5	BovineHD0100009738	1	33872542	34812627 940.085		LOC1001138273,VGLL3,LOC101902812
37.5	BovineHD0100041879	1	145026602	145063005		LOC101906293,SUMO3,PTTG1IP
37.5	BovineHD0200021025	2	73450650	74550312	1099.66	CLASP1,NIFK,TSN,LOC100848336,TRNAE-UUC,LOC100139262,LOC100295231
37.5	BovineHD0200023663	2	82623261	83707905 1084.64		LOC107131507,LOC100138726,LOC107131505
37.5	BovineHD0300021987	3	75794684	76471075 676.391		LRRC7
37.5	BovineHD4100002222	3	76510221	77212510 702.289		LOC107132325,LOC527397,LOC107132322,LOC101907544,RPE65
37.5	BovineHD0400022385	4	81000753	82291363 1290.61		SUGCT,MPLKIP,CDK13,LOC101907101,LOC783026,RALA,YAE1D1,POU6F2
37.5	BovineHD0500012579	5	43892509	44924473 1031.96		RAB3IP,LOC107132482,BEST3,LRRC10,CCT2,FRS2,MIR2427,LOC107132483,LOC100138933,YEATS4,LUZ1,LOC785803,LOC781146,LOC617219,LYSB,LYZ2,LYZ1,LYZ3,LOC787241,LYZ,CPSF6,LOC107132485
37.5	ARS-BFGL-NGS-53578	5	67780167	67801410 21.243		STAB2,NT5DC3
37.5	BovineHD0500024050	5	85009150	86058803 1049.65		KRAS,LOC104972526,LYRM5,CASC1,LRMP,BCAT1,LOC100295631,SOX5
37.5	BovineHD0700005166	7	18445725	19471341 1025.62		LOC101904824,ACTL9,LOC107132616,LOC101904981,LOC100337044,LOC101905327,LOC107132615,LOC788956,LOC512831,VN2R406P,LOC100337081,LOC518134,LOC508459,VAV1,LOC104972812,GPR108,SH2D3A,LOC107131131,TRIP10,MIR6535,LOC100848893,C3,LOC107132612,LOC101905865,MIR3432B,TNFS14,CD70,TNFSF9,LOC101905992,TUBB4A,DENND1C,CRB3,SLC25A23,SLC25A41,KHSRP,GTF2F1,PSPN,ALKBH7,ACER1,CLPP,MLLT1,ACSBG2
37.5	BovineHD0700025608	7	87296777	88302331 1005.55		LOC786319,LOC107132661
37.5	BovineHD0900005908	9	22130828	24630765 2499.94		ME1,IBTK,TPBG,LOC104969506,UBE3D,DOPEY1,LOC107132758,PGM3,LOC107132759,RWDD2A,LOC100139663,PRSS35,LOC107132760,SNAP91,LOC783071,C9H6orf58,LOC100139221,SOGA4,KIAA0408,ECHDC1,RNF146,RSPO3,RSPO3,LOC524129
37.5	BovineHD4100008467	11	2215977	4888469 2672.49		ADRA2B,LOC107132897,ASTL,DUSP2,STARD7,LOC101904375,TMEM127,CIAO1,SNRNP200,LOC101904444,LOC781566,ITPRIPL1,NCAPH,NEURL3,LOC107132865,ARID5AQ,KANSL3,FER1L5,LMAN2L,LOC104973281,CNNM4,CNNM3,ANKRD23,ANKRD39,SEMA4C,FAM178B,FAM178B,COX5B,ACTR1B,LOC783105,ZAP70,LOC104973283,TMEM131,VWA3B,CNGA3,INPP4A,LOC104973285,LOOC104973286,COA5,UNC50,MGAT4A,LOC104973286,COA5,UNC50,MGAT4A,LOC101904107,KIAA1211L,TSGA10…
37.5	BovineHD1100003132	11	8777577	9505723 728.146		LOC101903633,LOC101909815,LOC101909778,LOC107132905,MRPS9,GPR45,TGFBRAP1,LOC100848208,C11H2orf49,FHL2,LOC100848188,TACR1
37.5	BovineHD1200008460	12	28550326	29658295 1107.97		FRY,N4BP2L1,BRCA2,ZAR1L,LOC100335357,RXFP2,LOC788183
37.5	BovineHD1400000143	14	1427669	3000563 1572.89		ZNF16,LOC789384,C14H8orf33,ZNF34,RPL8,ZNF7,COMMD5,ARHGAP39,MIR2308,C14H8orf82,LRRC24,LRRC14,RECQL4,MSFD3,GPT,PPP1R16A,FOXH1,KIFC2,CYHR1,TONSL,VPS28,SLC39A4,CPSF1,ADCK5,SLC52A2,FBXL6,TMEM249,SCRT1,DGAT1,HSF1,BOP1,SCX,MROH1,MIR1839,LOC523023,MAF1,SHARPIN,CYC1,GPAA1,LOC107133095,EXOSC4,OPLAH,SMPD5,SPATC1,TRNAG-UCC,LOC101908059,GRINA,PARP10,LOC786966,MIR2309,EPPK1,NRBP2,PUF60,SCRIB,LOC506831,LOC10497…
37.5	BovineHD1600010671	16	37200186	39301671 2101.49		TRNAC-ACA,LOC104974419,LOC104974420,TRNAC-GCA,ATP1B1,NME7,LOC107133233,BLZF1,LOC101908227,LOC783740,CCDC181,SLC19A2,TRNAG-CCC,F5,SELP,SELL,SELE,METTL18,C16H1orf112,SCYL3,KIFAP3,METTL11B,GORAB,LOC101901943,PRRX1
37.5	BovineHD1600011288	16	39509053	40061682 552.629		FMO3,LOC517828,FMO2,FMO1.FMO4,LOC107133234,LOC101902371,LOC104974427,PRRC2C,LOC104972980,MYOC,VAMP4,LOC101902468,METTL13
37.5	BovineHD1600015470	16	55606873	57596772 1989.9		LRRC38,LOC529969,LOC100336425,LOC789197,LOC520023,LOC789126,LOC525100,LOC525101,LOC107133242,LOC530668,LOC101908982,LOC789103,LOC107133243,LOC789138,LOC789131,LOC522065,LOC517884,LOC100138041,LOC107131354,LOC528132,LOC617709,LOC100336653,LOC530538,LOC100299783,LOC107133244,LOC100299866,LOC790218,C16H1orf158,AADACL3,PRDX6,SLC9C2,ANKRD45,LOC100848270,LOC100336249,KLHL20,CENPL,LOC781733,DARS2,LOC100…
37.5	BovineHD1900012711	19	45220777	45725248 504.471		EFTUD2,CCDC103,LOC614821,GFAP,KIF18B,LOC104975097,DCAKD,LOC104975099,NMT1,PLCD3,ACBD4,HEXIM1,HEXIM2,FMNL1,SPATA32,MAP3K14,ARHGAP27,PLEKHM1
37.5	BovineHD2000010498	20	36549069	37516674 967.605		GDNF,LOC107131573,LOC101906946,WDR70,NUP155,MIR2360,C20H5orf42,NIPBL,LOC782284
37.5	BovineHD2400013633	24	48830401	49828919 998.518		CTIF,SMAD7,LOC786409,DYM,C24H18orf32,RPL17,LOC107131298,LOC509808,MIR2381
37.5	BovineHD2600010216	26	37145251	37778037 632.786		PNLIPRP3,LOC539876,PNLIP,LOC616241,C26H10orf82,HSPA12A,MIR239SHTN1
37.5	BovineHD4100018340	27	33744362	34778904 1034.54		PLEKHA2,HTRA4,TM2D2,ADAM9,ADAM32,LOC101905677,LOC100847151,LOC101905760,ADAM2,TRNAC-ACA,ADAM3A,LOC536257,LOC107131912,LOC101905820,IDO1,IDO2

## Sheet: OG
Supplementary Table S2: Gene annotation of top 20 ROH islands (± 2MB): Ongole
ROH	SNPID	ChrUMD3	PosUMD3			Genes
52.9412	BovineHD0300019918	3	67358567	67450097	91.53	AK5
47.0588	BovineHD0300022001	3	75840963	76479554	638.591	LRRC7
41.1765	BovineHD0100009175	1	31369888	32069939	700.051	NO GENE
41.1765	BovineHD1200008445	12	28481676	29548396	1066.72	LOC784697,N4BP2L2,N4BP2L1,BRCA2,ZAR1L,FRY,LOC100335357,RXFP2
41.1765	BovineHD1200011062	12	38569321	39090987	521.666	LOC616995
41.1765	BovineHD2800002497	28	8320150	8954672	634.522	LYST,GNG4,TRNAR-CCU,TRNAG-CCC,LOC107131920,NID1,GPR147B,ERO1B
35.2941	BovineHD0300011416	3	36700406	37526830	826.424	TRNAC-GCA
35.2941	ARS-BFGL-NGS-10812	5	47211302	48105452	894.15	TRNAC-GCA,LOC525592,HELB,LOC783726,IRAK3,TRNAK-CUU,LOC107132486,TMBIM4,LLPH,LOC100848987,HMGA2
35.2941	BovineHD1200010513	12	35907852	36222679	314.827	LATS2,XPO4,LOC100336753,EEF1AKMT1,IL17D,IFT88,CRYL1
35.2941	BovineHD2700010158	27	35616336	36884022	1267.69	ZMAT4,LOC100298726,SFRP1,LOC104976124,GOLGA7,GINS4,LOC104976129,GPAT4,NKX6-3,ANK1,MIR486,LOC104976783,KAT6A,AP3M2,PLAT,IKBKB,POLB
35.2941	BovineHD2700011292	27	39006415	39046744	40.329	NO GENE
35.2941	BovineHD2700011370	27	39261114	40378667	1117.55	LOC100847782,OXSM,NGLY1,MIR2401,TOP2B,TRNAG-GCC,RARB
29.4118	BovineHD0100040945	1	42597120	142954998	357.878	LOC100848335,ST3GAL6,LOC104970816,DCBLD2,LOC104970815,LOC104970823
29.4118	BovineHD0200032521	2	112909165	113535815	626.65	CUL3,SERPINE2,LOC104970072,FAM124B,CUL3
29.4118	BovineHD0300002960	3	8949393	9643255	693.862	LOC100138271,LOC100139781,SLAMF7,CD48,SLAMF1,CD84,SLAMF6,LOC787875,VANGL2,LOC101902818,LOC104971425,NHLH1,NCSTN,COPA,PEX19,DCAF8,PEA15,LOC101902959,CASQ1,ATP14A
29.4118	BovineHD0300035516	3	27671746	29574165	1902.42	CASQ2,VANGL1,LOC101906277,LOC100140133,LOC782058,NGF,TSPAN2,TSHB,SYCP1,LOC782233,SIKE1,CSDE1,NRAS,LOC104971550,AMPD1,DENND2C,BCAS2,LOC104971545,TRIM33,LOC107132290,LOC104971547,SYT6,LOC107132293,OLFML3,HIPK1,LOC107132292,LOC100849652,
29.4118	BovineHD0300009361	3	29610884	34310875	4699.99	DCLRE1B,AP4B1,LOC782889,BCL2L15,LOC107132294,PTPN22,RSBN1,PHTF1,LOC101907853,MAGI3,LOC104971572,LOC615482,LRIG2,LOC107132295,LOC101901897,LOC101901998,LOC107132296,SLC16A1,LOC104971583,LOC100847711,LOC509911,LOC101902404,FAM19A3,PPM1J,RHOC,MOV10,CAPZA1,ST7L,WNT2B,CTTNBP2NL,LOC101902756,KCND3,LOC107132297,DDX20,LOC100847765,FAM212B,RAP1A,LOC100847765,FAM212B,PAP1A,LOC101903375,TMIGD3,LOC104971585,…
29.4118	BovineHD0300010696	3	34314659	36029185	1714.53	KIAA1324,C3H1orf194,TMEM167B,TAF13,WDR47,LOC101905130,CLCC1,GPSM2,AKNAD1,STXBP3,FNDC7,LOC100848353,PRPF38B,LOC101906177,HENMT1,FAM102B,LOC530689,LOC615258,LOC534742,VAV3,LOC101930424,NTNG1
29.4118	BovineHD0500015150	5	52850954	53132008	281.054	NO GENE
29.4118	BovineHD0600001421	6	6510612	8436620	1926008	trnag-ccc,PDE5A,PDE5A,C6Horf3,USP53,FABP2,TRNAC-GCA,MYOZ2,SYNPO2, TRNAE-UUC,SE24D,METTL14,PRSS12,NDST3
29.4118	BovineHD0600034336	6	71846751	71978390	131.639	KIT
29.4118	BovineHD0900000786	9	4047586	5026498	978.912	NO GENE
29.4118	BovineHD1100022750	11	79380007	79776541	396.534	OSR1
29.4118	BovineHD1100022926	11	80082798	80537623	454.825	NT5C1B,RDH14
29.4118	BovineHD1200003097	12	10858590	10989952	131362	PCDH8,MIR759
29.4118	BovineHD1200003554	12	12270699	12422084	151.385	DGKH
29.4118	BovineHD1200008008	12	26785544	27095189	309.645	NO GENE
29.4118	BovineHD1200010321	12	35151369	35648689	497.32	LOC101902228,LOC104970146,LOC107132992,FGF9
29.4118	BovineHD1200010746	12	36897734	37058783	161.049	ATP12A,LOC101904113
29.4118	BovineHD1200010781	12	37073552	37139055	65.503	NO GENE
29.4118	BovineHD1400010951	14	38236401	38249263	12.862	KCNB2
29.4118	Hapmap31804-BTA-153738	15	1757737	2795487	1037.75	AASDHPPT,KBTBD3,LOC100299364,LOC104974155,MSANTD4,GRIA4,LOC104974161
29.4118	BovineHD1600018987	16	66902262	68219682	1317.42	C16H1orf21,LOC100139712,LOC107133260,LOC104974551,EDEM3,FAM129A,LOC100847702,RNF2,TRMT1L,SWT1,IVNS1ABP,LOC107133262,LOC101904548,LOC100139506,LOC104974508,LOC104974509,TRNAG-CCC,LOC101904614,HMCN1
29.4118	BovineHD1800004504	18	13639827	14789032	1149.2	ZNF469,ZFPM1,LOC517901,ZC3H18,IL17C,CYBA,MVD,LOC104974755,SNAI3,CTU2,RNF166,PIEZO1,MIR2327,CDT1,APRT,GALNS,TRAPPCL2,PABN1L,CBFA2T3,ACSF3,CDH15,SLC22A31,ANKRD11,SPG7,RPL13,CPNE7,DPEP1,CHMP1A,SPATA33,CDK10,LOC104974758,SPATA2L,VPS9D1,ZNF276,FANCA,SPIRE2,LOC107131144,TCF25,MC1R,TUBB3,DEF8
29.4118	BovineHD1800014479	18	49106151	49127244	21.093	ACP7,PAK4
29.4118	BovineHD2100013072	21	45323740	45966753	643.013	LOC100299201,LOC107131615,EAPP,TRNAY-GUA,TRNAY-GUA,TRNAY-GUA,SNX6,LOC781374,CFL2,BAZ1A,LOC100337139,LOC613444,SRP54,LOC107131623,FAM177A1,LOC104975402,PPP2R3C,KIAA0391
29.4118	BovineHD2300000028	23	169267	1129479	960.212	KHDRBS2
29.4118	BovineHD4100018402	27	41055111	42118644	1063.53	LOC107131385,THRB,LOC107131916,NR1D2,RPL15,NKIRAS1,LOC104976141,UBE2E1,LOC104976142,LOC101905290

## Sheet: VC
Supplementary Table S2: Gene annotation of top 20 ROH islands (± 2MB): Vechur
ROH	SNPID	ChrUMD3	PosUMD3			Gene
37.5	BovineHD0900000667	9	3539879	4568869 1028.99		LOC100138409
31.25	BovineHD0800017674	8	59156184	60315332 1159.15		LOC104969381,LOC785500,LOC107131366,FAM205CP,LOC101902745,PHF24,DNAJB5,LOC101902931,C8H9orf131,VCP,FANCG,PIGO,STOML2,FAM214B,UNC13B,LOC516849,RUSC2,FAM166B,LOC107132698,TESK1,CD72,SIT1,RMRP,CCD107,ARHGEF39,CA9,TPM2,TLN1,CREB3
31.25	BovineHD1000013664	10	45475313	46099446 624.133		ZNF609,LOC101907658,LOC101905285,TRIP4,KIAA0101.LOC107132856,CSNK1G1,PPIB,SNX22,SNX1,FAM96A,DAPK2
31.25	BovineHD1200010950	12	37739924	38470521 730.597		LOC100296100
31.25	BovineHD1500009794	15	35545758	36545863 1000.11		USH1C,ABCC8,KCNJ11,NCR3LG1,NUCB2,PIK3C2A,LOC101904314,RPS13,PLEKHA7,C15H11orf58,LOC101904740,SOX6
31.25	BovineHD1500014015	15	48682298	49714456 1032.16		MGC137098,UBQLNL,UBQLN3,LOC520778,OR52D1,OR52D1,LOC508687,LOC528807,LOC530994,LOC615276,LOC617817,LOC508808,OR51I2,OR51I1,LOC516396,OR51Q1,LOC788434,LOC527128,LOC788484,LOC617878,OR51M1,LOC107133170,LOC788533,LOC788539,HBE1,HBE4,LOC528470,HBB,LOC513241,HBE2,LOC787671,LOC100124405,HBG,OR51V1,LOC788633,LOC788649,LOC514976,LOC100336699,LOC100138198,LOC100137868,LOC100138527,LOC100294814,LOC781483,LO…
31.25	BovineHD1500014384	15	49959535	51482346 1522.81		LOC784435,LOC784408,LOC784376,LOC100337362,LOC784187,LOC100138888,LOC783616,LOC107133171,LOC789151,LOC789144,LOC101905985,LOC789134,LOC101906142,LOC526311,LOC519902,LOC100140902,LOC507662,LOC783671,LOC516414,LOC783597,LOC783558,LOC783529,LOC783488,LOC783446,LOC782960,LOC783401,LOC530990,LOC783323,LOC100848221,LOC107131374,LOC519176,LOC526411,LOC784727,LOC784689,OR52K2,LOC617417,OR52K1,OR52M1,LOC6…
31.25	BovineHD1500014959	15	51881566	53445933 1564.37		STIM1,RHOG,PGAP2,NUP98,ART1,CHRNA10,LOC407145,LOC100336836,LOC784427,LOC618664,LOC407148,LOC507756,TRPC2,LOC104974263,MIR2317,RNF121,IL18BP,NUMA1,LAMTOR1,ANAPC15,FOLR3,FOLR1,TRNAG-CCC,FOLR2,INPPL1,PHOX2A,CLPB,LOC104974267,LOC104974266,PDE2A,MIR139,ARAP1,STARD10,ATG16L2,FCHSD2
31.25	BovineHD2900011723	29	38737322	39793434 1056.11		LOC100300151,PAG4,LOC100295375,LOC617591,PAG14,PAG16,PAG20,PAG21,LOC100138279,LOC784991,LOC784923,PAG1,LOC784867,PAG19,LOC101903717,LOC107131171,LOC619012,MGC157408,LOC614287,LOC784242,PAG17,LOC100337177,LOC616004,MGC157405,LOC520130
25	BovineHD0100006850	1	23172753	25194177 2021.42		LOC100848488,ROBO2,LOC781698
25	BovineHD0100047158	1	107287598	107556936 269.338		PPM1L,TRNAF-GAA,LOC104970982
25	BTB-00049060	1	107573707	108456418 882.711		PPM1L,LOC107132203,LOC784297,ARL14,KPNA4,TRIM59,SMC4,MIR16B,MIR15B,IFT80,LOC104970985,C1H3orf80,LOC511229,IL12A,LOC100295715,SCHIP1
25	BovineHD0200009775	2	33211885	34220740 1008.86		KCNH7,LOC107132260,GCA,LOC104971186,IFIH1
25	BovineHD0600004306	6	15918446	17409667 1491.22		PITX2,LOC101906682,LOC101902994,ENPEP,LOC104972669,LOC107132556,ELOVL6,LOC104972671,EGF,LOC107132554,LOC104972673,LOC786091,LRIT3,RRH,GAR1,CFI,LOC101905887,PLA2G12A,CASP6,CCDC109B,SEC24B,LOC100297080,COL25A1,LOC100848522,TRNAS-GGA
25	BovineHD0600005368	6	19327102	21680902 2353.8		DKK2,TRNAC-GCA,TRNAC-GCA,LOC104972685,GIMD1,AIMP1,TBCK,LOC107132557,LOC101904481,NPNT,GSTCD,INTS12,ARHGEF38,PPA2,LOC104972688,LOC104999999,TET2,LOC101905424,LOC101905590,LOC107132550
25	BovineHD0600006045	6	21903357	23408172 1504.82		LOC539947,LOC101905713,LOC107131302,TACR3,LOC107132552,LOC101905765,LOC100138588,CENPE,BDH2,CD163L1,SLC9B2,LOC100337495,CD163L1,CD163L1,SLC9B2,NHEDC1,CISD2,LOC101907941,LOC107132558,UBE2D3,MANBA
25	BovineHD0900017258	9	62815593	64023535 1207.94		TRNAE-UUC,LOC100336843,AKIRIN2,ORC3,RARS2,SLC35A1,CFAP206,C9H6orf163,SMIM8,LOC104969583,GJB7,LOC107132774,ZNF292,LOC509829,CGA,HTR1E
25	BovineHD1000000002	10	18238	3625673 3607.43		LOC104973003,LOC101909710,LOC787243,LOC101902502,LOC101902806,LOC783211,LOC783248,MCC,LOC104973005,LOC101902859,LOC104973004,DCP2,REEP5,SRP19,APC,EPB41L4A,LOC785663,NREP,LOC101903138,LOC107132807,LOC101903289,YTHDC2,LOC104973030,KCNN2,LOC100138426,TRNAY-GUA,LOC781719
25	BovineHD1100000580	11	1625404	5666909 4041.51		TPC3,LOC100335806,NPHP1,LOC107133459,MALL,LOC101906286,MAL,LOC617833,MRPS5,ZNF514,ZNF2,PROM2,KCNIP3,FAHD2A,GPAT2,ADRA2B,LOC107132897,ASTL,DUSP2,STARD7,LOC101904375,TMEM127,CIAO1,SNRNP200,LOC101904444,ITPRIPL1,NCAPH,NEURL3,LOC107132895,ARID5A,KANSL3,FER1L5,LMAN2L,LOC104973281,LMAN2L,CNNM4,CNNM3,ANKRD23,ANKRD39,SEMA4C,FAM178B,FAM178B,COX5B,ACTR1B,LOC783105,ZAP70,LOC104973283,TMEM131,VWA3B,CNGA3,INN…
25	BovineHD1100010777	11	36424124	40693141 4269.02		PSME4,LOC100140136,ACYP2,TSPYL6.C11H2orf73,LOC104973348,SPTBN1,MIR2296,MIR2297,EML6,RTN4,LOC101902504,CLHC1,TRNAE-CUC,RPS27A,MTIF2,PRORSD1,CCDC88A,CFAP36,PPP4R3B,PNPT1,LOC107132924,EFEMP1,LOC107132925,MIR217,MIR216A,MIR216B,CCDC85A,TRNAY-AUA,LOC100296640,TRNAC-GCA,VRK2,FANCL
25	BovineHD1200027722	12	26006856	26986869 980.013		NBEA,LOC107132983,TRNAY-AUA,TRNAC-GCA,LOC104973559
25	BovineHD1500016955	15	58685567	58821188 135.621		LOC104974282,LOC104974279
25	BovineHD1600011319	16	39693104	40860729 1167.62		FMO1,FMO4,LOC107133234,LOC101902371,LOC104974427,PRRC2C,LOC104972980,MYOC,VAMP4,LOC101902468,METTL13,LOC104974428,DNM3,MIR214,MIR3120,MIR199A-1,C16H1orf105,PIGC
25	BovineHD1700011647	17	41945571	45723240 3777.67		TRNAG-CCC,GRIA2,TRNAC-GCA,MIR2321,GLRB,LOC104974614,PDGFC,LOC107133291,CTSO,TDO2,ASC5,GUCY1B3,GUCY1A3,LOC101904168,LOC104970268,ZNF605,ZNF84,LOC107133292,ZNF140,ZNF891,ZNF10,ZNF268,LOC101905352,MBD3L1,LOC785193,LOC100138729,ANHX,LOC107133290,LOC104972891,CHFR,GOLGA3,ANKLE2,PGAM5,PXMP2,POLE,P2RX2,LRCOL1,FBRSL1,
25	BovineHD1800010885	18	36149427	36213083 63.656		NO GENE
25	BTB-01458106	18	60854919	60886206 31.287		LOC100849068
25	BovineHD1800017554	18	60993719	62068498		ZNF331,LOC504861,NLRP12, MIR371,MGC139164,MGC157082,MGC138914,MYADM,PRKCG,CACNG7
25	BovineHD2400006583	24	24218511	25627368 1408.86		CCDC178,LOC781065,KLHL14,TRNAC-GCA,GAREM1,MEP1B,RNF138,RNF125,LOC101904355,TRAPPC8
25	BovineHD2400007410	24	27089024	28558214 1469.19		LOC104975747,TRNAS-GGA,LOC107131774
25	BovineHD2900005488	29	18852309	19904429 1052.12		GDPD4,LOC101902328,LOC101905606,LOC524642,LOC104976234,LOC782090,LOC104976235,LOC107131955,LOC107131956
25	BovineHD2900010696	29	35422032	37340369 1918.34		NTM,TMEM45B,NFRKB,PRDM10,APLP2,ST14,TRNAE-UUC,ZBTB44,ADAMTS8,ADAMTS15,MIR584-7
25	BovineHD2900011319	29	37499227	38595465 1096.24		SNX19,MS4AB,MS4A18,MS4A15,MS4A10,CCDC86,PTGDR2,TRNAF-GAA,PRPF19,LOC100847182,TMEM109,TMEM132A,SLC15A3,CD6,CD5,VPS37C,LOC613739,LOC100847667,PAG10,PAG2,PAG12,LOC519862,LOC614737,LOC784241,PAG5,LOC504812,PAG18,LOC783673,LOC615840,PAG7,LOC785405,LOC785376,
25	BovineHD2900012078	29	39959034	40001552 42.518		LOC614656,PAG3

## Sheet: Overall
Supplementary Table S2: Gene annotation of top 20 ROH islands (± 2MB): Overall
ROH	SNPID	ChrUMD3	PosUMD3			GENE
29.4643	BovineHD2300000028	23	169267	1050607 881.34		KHDRBS2
27.6786	BovineHD1200008460	12	28550326	28754474 204.148		N4BP2L2,N4BP2L1,BRCA2,ZAR1L
25.8929	BovineHD0500013882	5	48008400	48069099 60.699		LOC100848387,HMGA2
25	BovineHD0300019691	3	66422810	66653007 230.197		PTGFR
25	BovineHD0500013900	5	48105452	48131956		HMGA2
24.1071	Hapmap50882-BTA-119474	3	66296159	66396281 100.122		IFI44,IFI44L,LOC104971683,PTGFR
24.1071	BovineHD0300019774	3	66766373	67088009 321.636		LOC100140103,GIPC2,TRNAG-CCC,DNAJB4,LOC101905913,FUBP1,NEXN,FAM73A,LOC107132317
24.1071	BovineHD0700012925	7	44822798	44907697 84.899		BSG,HCN2,POLRMT,TRNAE-UUC,FGF22,RNF126,FSTL3,PRSS57
24.1071	BovineHD0700013016	7	45249073	45625200 376.127		SBNO2,STK11,CBARP,ATP5D,MIDN,EFNA2,CIRBP,C7H19orf24,MUM1,TRNAF-GAA,NDUFS7,TRNAN-GUU,GAMT,DAZAP1,RPS15,APC2,C7H19orf25,LOC104972835,PCSK4,REEP6,ADAMTSL5,PLK5,MEX3D,LOC107131164,MBD3,UQCR11,TCF3
23.2143	BovineHD0300019918	3	67358567	67370593 12.026		AK5
23.2143	BovineHD0700012881	7	44630555	44720216 89.661		THEG,C2CD4C,SHC2
22.3214	BovineHD0300022112	3	76359275	76471075 111.8		NO GENES
22.3214	BovineHD1200010993	12	38021649	38470521 448.872		LOC100296100
21.4286	BovineHD0200023663	2	82623261	82683865 60.604		NO GENES
21.4286	BovineHD4100002222	3	76510221	76801700 291.479		NO GENES
21.4286	BovineHD0500016514	5	58577628	58791987 214.359		LOC787502,LOC787518,LOC787535,LOC107132500,LOC512580,LOC787601,LOC787640,LOC787659,LOC100140428,LOC507560
21.4286	BovineHD0500016585	5	58932220	59339188 406.968		LOC787866,LOC787881,LOC107132496,LOC787913,LOC100847792,LOC787931,LOC107132497,LOC787945,LOC100298274,LOC787991,LOC788001,LOC100138413,LOC787028,LOC100137952,OR6C1,LOC788027,LOC788040,LOC788078,LOC788114,LOC788126,OR6C3,LOC788160,LOC100300099,LOC100298769,LOC100298808,LOC100139310
21.4286	BovineHD1200011062	12	38569321	38724668 155.347		NO GENES
20.5357	BovineHD0300022087	3	76262584	76290998 28.414		NO GENES
20.5357	BovineHD0500013550	5	47052115	47081107 28.992		LOC100337478
20.5357	BovineHD0500016340	5	57930050	57993463 63.413		LOC520938,OR10P1,OR6C4,LOC781363
19.6429	BovineHD0300022001	3	75840963	76155351 314.388		LRRC7
19.6429	BovineHD1200007839	12	26018581	26737323 718.742		NBEA,LOC107132983,TRNAY-AUA,TRNAC-GCA,LOC104973559
19.6429	BovineHD1500010838	15	39275456	39328405 52.949		SPON1,LOC104974240
19.6429	ARS-BFGL-NGS-40561	15	48112581	49169653	0	LOC517799,LOC505362,LOC107133168,LOC510150,LOC531135,LOC787971,LOC787988,LOC100847801,LOC531174,LOC614922,LOC788024,LOC100337457,LOC100300881,LOC788107,LOC100851116,LOC107133470,LOC788037,LOC107133169,LOC6164948,LOC786870,LOC101902757,LOC788136,LOC516599,TRIM34,LOC100295358,TRIM6,LOC100300641,OR52B6,LOC788185,LOC512399,LOC515619,LOC532436,OR52H1,MGC137098.UBQLN3,UBQLNL,LOC520778,OR52D1,OR52D1,LOC…
19.6429	BovineHD1500014015	15	48682298	48717805 35.507		MGC137098,UBQLNL,UBQLN3
19.6429	BovineHD1500014141	15	48959770	49169653 209.883		LOC788539,HBE1,HBE4,LOC528470,HBB,LOC513241,HBE2,LOC787671,LOC100124405,HBG,OR51V1,LOC788633,LOC788649,LOC514976,LOC100336699,LOC100138198,LOC100137868,LOC100138527,LOC100294814
18.75	BovineHD0200023770	2	83122305	83410030 287.725		LOC100138726
18.75	BovineHD0500013972	5	48382027	48547369 165.342		LOC101905641,LOC101905683
18.75	BovineHD0500015150	5	52850954	53116184 265.23
18.75	BovineHD0500016309	5	57754977	57889506 134.529
18.75	BovineHD1200010914	12	37630359	37670696 40.337
18.75	BovineHD1200015728	12	57054820	57720361 665.541		MIR1256
18.75	BovineHD1500025135	15	36327474	36545863 218.389		LOC101904740,SOX6
18.75	BovineHD4100011995	15	40144377	40341600 197.223		RASSF10,TEAD1
18.75	BovineHD1800010588	18	34877785	35365972 488.187		C18H16)rf70,B3GNT9,TRADD,FBXL8,HSF4,NOL3,KIAA0995L,EXOC3L1,E2F4,ELMO3,MIR328,LOC525426,TMEM208,FHOD1,SLC9A5,PLEKHG4,KCTD19,LRRC36,LOC107133338,LOC104974816,TPPP3,ZDHHC1,HSD11B2,ATP6V0D1,LOC101906467,LOC101906411,AGRP,LOC101906364,LOC107131219,CTCF,RLTPR,FAM65A,LOC104974817,ACD,PARD6A,ENKD1,C18H16orf86,GFOD2,
17.8571	BovineHD0500014118	5	49025474
17.8571	BovineHD0500015231	5	53223496	53709754 486.258		NO GENE
17.8571	BovineHD0500015327	5	53727029	53867659 140.63		NO GENE
17.8571	BTA-73842-no-rs	5	70175036
17.8571	BovineHD0600022200	6	80594600
17.8571	BovineHD1200008008	12	26785544
17.8571	BovineHD1400011549	14	40275686
17.8571	BovineHD1500011240	15	40985142	41000150 15.008		MICAL2
17.8571	BovineHD1500025797	15	46935735	47036898 101.163		LOC783920,MRPL17,DCHS1
17.8571	BovineHD2900002972	29	9737251	10397679 660.428		CCDC83,SYTL2,CCDC89,CREBZF,TMEM126A,TMEM126B,DLG2
16.9643	Hapmap38974-BTA-68857	3	95764854
16.9643	ARS-BFGL-NGS-34352	5	49842685	50295303 452.618		SRGAP1,LOC107132489,TMEM5
16.9643	BovineHD0500021817	5	76437773	77304594 866.821		SYT10,ALG10,LOC107132509
16.9643	BovineHD0600021357	6	76992981	77746512 753.531		NO GENES
16.9643	BovineHD0600023662	6	86138722
16.9643	BovineHD0800009898	8	33043977
16.9643	BovineHD1200015874	12	57781443
16.9643	BovineHD1400011498	14	40071486	40130948 59.462		LOC104974054
16.9643	BovineHD1500002820	15	11013965
16.9643	BovineHD1500012927	15	45822031
16.9643	BovineHD1500013046	15	46096612
16.9643	BovineHD1500014334	15	49704462
16.9643	BovineHD1500014545	15	50440483
16.9643	BovineHD1500014665	15	50827429	50972530 145.101		LOC781521,LOC788496,LOC508792,LOC788777.LOC100336863,LOC107133175,LOC518561,LOC516904,LOC618010,OR51E2,LOC784976,LOC785036
16.9643	BovineHD2000008913	20	30539429
16.0714	BovineHD0200013847	2	47727838
16.0714	BovineHD0200017720	2	61675983
16.0714	BovineHD0300027647	3	96418544
16.0714	BovineHD4100002354	3	96567156
16.0714	BovineHD0500015119	5	52700097	52744404 44.307		NO GENES
16.0714	BovineHD0500015501	5	54389159	54502218 113.059		NO GENES
16.0714	BovineHD0700015242	7	52876046	52909680 33.634		NRG2
16.0714	BovineHD0700015258	7	52947241	53007998		PUR,IGIP,LOC104969190
16.0714	BovineHD0700015259	7	52956414
16.0714	BovineHD1200010513	12	35907852
16.0714	BovineHD1200010824	12	37321218
16.0714	BovineHD1500011835	15	42604655
16.0714	BovineHD1500014384	15	49959535
16.0714	BovineHD1500014959	15	51881566	51971058 89.492		STIM1
16.0714	BovineHD1500015364	15	53176446	53445933 269.487		FCHSD2
16.0714	BovineHD1600011340	16	39787283
16.0714	BovineHD1600015697	16	56429997
16.0714	BovineHD1800004605	18	14118261	14789032 670.771		CBFA2T3,ACSF3,CDH15,SLC22A31,ANKRD11,SPG7,RPL13,CPNE7,DPEP1,CHMP1A,SPATA33,CDK10,LOC104974758,SPATA2L,VPS9D1,ZNF276,FANCA,SPIRE2,LOC107131144,TCF25,MC1R,TUBB3,DEF8
16.0714	BovineHD2400012023	24	43481085
15.1786	BovineHD0300016458	3	54323911
15.1786	BovineHD0300027712	3	96582026	96710038 128.012		ELAVL4
15.1786	BovineHD0500012500	5	43677680
15.1786	BovineHD0500014850	5	51649646	52274034 624.388		FAM19A2,LOC101903699,LOC104972445
15.1786	BovineHD0500019921	5	71079566	71095674 16.108		NO GENES
15.1786	BovineHD1200010764	12	36984249	37058783 74.534		LOC101904113
15.1786	BovineHD1200010781	12	37073552	37139055 65.503		NO GENES
15.1786	Hapmap24336-BTA-128283	13	31177467	31206839 29.372		LOC101902115,PTER
15.1786	BovineHD1300009143	13	31399796	31402218 2.422		RSU1
15.1786	BovineHD1300009780	13	33549117	34917749 1368.63		KIF5B,ARHGAP12,LOC104973753,ZEB1,LOC104973755,LOC100141025,LOC104973760,LOC104973758,LOC101903056,LOC100847632,ZNF438
15.1786	BovineHD1300010136	13	34950062	35083662 133.6		SVIL
15.1786	BovineHD1300010200	13	35142191	35319298 177.107		LOC104973765
15.1786	BovineHD1300018951	13	66868281	67035354 167.073		GHRH,LOC614284,MANBAL,LOC100849067,SRC
15.1786	BovineHD1500011362	15	41481782
15.1786	BovineHD1500012015	15	43200758
15.1786	BovineHD1500014367	15	49866672
15.1786	BovineHD1500016734	15	57935469	58496313 560.844		ANO3,MUC15,SLC5A12,FIBIN
15.1786	BovineHD1800004595	18	14070518
15.1786	BovineHD2400009653	24	35087167
15.1786	BovineHD2400012114	24	43864837
14.2857	BovineHD0200014360	2	49843295	49955444 112.149		NO GENES
14.2857	BovineHD0200014399	2	49970798	50223536 252.738		LOC526380,LOC781064
14.2857	BovineHD0500011691	5	40860430
14.2857	BovineHD0500012478	5	43612254	43677680		NO GENES
14.2857	BovineHD0500016104	5	56775280	56879776 104.496		GPR182,LOC100295935,LOC522844,LOC100139075,RDH16,LOC100139961,SDR9C7
14.2857	BovineHD0600021668	6	78192076	78206668		NO GENES
14.2857	BovineHD0600023704	6	86265194	86559057 293.863
14.2857	BovineHD0900000811	9	4161590	4568869 407.279		NO GENES
14.2857	BovineHD1300010419	13	35902164
14.2857	BovineHD1300010596	13	36618075
14.2857	BovineHD1300019095	13	67366794
14.2857	BovineHD1400011182	14	38986687	39521214 534.527		STAU2,MIR2284L,UBE2W,TCEB1,TMEM70,LY96,LOC104974050,LOC101904383,TRNAE-UUC,LOC104974052,LOC100337130
14.2857	BovineHD4100012081	15	55644287
14.2857	BovineHD1800004526	18	13724571	13730814 6.243		ZNF469
14.2857	BovineHD2400008674	24	31889211	32178358 289.147		ZNF521
14.2857	BovineHD2400009519	24	34541588	34713371 171.783		GATA6,LOC104975755,LOC100336909,LOC107131778
13.3929	BovineHD0300015605	3	51582681
13.3929	BovineHD0400029113	4	103411813
13.3929	BovineHD0500012579	5	43892509	44718715 826.206		RAB3IP,LOC107132482,BEST3,LRRC10,CCT2,FRS2,MIR2427,LOC107132483,LOC100138933,YEATS4,LYZ1,LOC785803,LOC781146,LOC617219,LYSB,LYZ2,LYZ1,LYZ3,LOC787241,LYZ
13.3929	BovineHD0500015788	5	55359884	55491065 131.181		NO GENES
13.3929	BovineHD0500019485	5	69554375	69564024 9.649		NO GENES
13.3929	BovineHD0500020442	5	72406723	72456601 49.878		LARGE
13.3929	BTA-94560-no-rs	6	469898	1177972 708.074		LOC101907917
13.3929	BovineHD0600022003	6	79615626	79639309 23.683		NO GENES
13.3929	BovineHD0600023061	6	83927253	84069355 142.102		NO GENES
13.3929	BovineHD0700003102	7	11876291
13.3929	BovineHD0700025655	7	87521471	87975060 453.589		NO GENES
13.3929	UA-IFASA-1922	9	45729853	46573604 843.751		HACE1,LOC104969553,LOC785087
13.3929	BovineHD0900019820	9	71491558
13.3929	BovineHD1100008001	11	26851967	27291482 439.515		CAMKMT,LOC104973324,TRNAE-UUC,LOC107132919,SIX3,SIX2
13.3929	BovineHD1200001267	12	4154835	4483937 329.102		NO GENE
13.3929	BovineHD1200003097	12	10858590
13.3929	BovineHD1200010640	12	36463812	36716709 252.897		PSPC1,ZMYM5,LOC101902711,MPHOSPH8,PARP4
13.3929	BovineHD1200011182	12	39157940
13.3929	BovineHD1300008198	13	28247407
13.3929	BovineHD1300008557	13	29405493
13.3929	BovineHD1300018304	13	64103099	64779638 676.539		ASIP,AHCY,TRNAG-CCC,ITCH,LOC782136,DYNLRB1,MAP1LC3A,PIGU,LOC786401,LOC100295994,TP53INP2,NCOA6,LOC101903101,GGT7
13.3929	Hapmap56824-rs29018588	14	38535295	38735972 200.677		TERF1,SBSPON,LOC101906455,C14H8orf89
13.3929	BovineHD1400011863	14	41571805	41576103 4.298		NO GENE
13.3929	BovineHD1400015128	14	53780025
13.3929	BovineHD1500000220	15	864135
13.3929	BovineHD1500010437	15	37897159
13.3929	BovineHD1500016955	15	58685567
13.3929	BovineHD1500017305	15	60178661
13.3929	BovineHD1600011576	16	41009923
13.3929	BovineHD1600012240	16	44017976	44651167 633.191		APITD1,PGD,LOC101904547,TRNAR-CCG,KIF1B,LOC101904590,UBE4B,RBP7,NMNAT1,TRNAG-CCC,LOC104974441,LOC101905440,LZIC,CTNNBIP1,CLSTN1
13.3929	BovineHD1800008369	18	27006640	27017010 10.37		NO GENE
13.3929	BovineHD1900008305	19	28285785
13.3929	BovineHD2000003029	20	9533038
13.3929	BovineHD2400006069	24	22416189
13.3929	BovineHD2400006736	24	24837901
13.3929	BovineHD2400009314	24	33669073
13.3929	BovineHD2400009326	24	33709912
13.3929	BovineHD2400009374	24	33848563	34144920 296.357		RBBP8,MIR2285O-3,MIR2284Y-4
13.3929	BovineHD2400009977	24	36418804	36427642 8.838		NO GENE
13.3929	BovineHD2700009779	27	34724337
13.3929	BovineHD2900002555	29	8735946 8920409 184.463			PRSS23
		24	51209921 51961637 751.716
		24	33345841 33359642 13.801
		24	29084197 29286419 202.222
		24	28582591 28817853 235.262
		24	27089024 28558214 1469.19
		24	23700743 23842904 142.161
		24	21541789 21608003 66.214
		21	60855020	60872419

## Sheet: Dairy  Breeds
Supplementary Table S2: Gene annotation of top 20 ROH islands (± 2MB): Dairy Breeds
ROH	SNPID	ChrUMD3	PosUMD3
28.5714	BovineHD0300019691	3	66422810	66653007	230.197	PTGFR
28.5714	BovineHD0300019774	3	66766373	67088009	321.636	LOC100140103,GIPC2,TRNAG-CCC,DNAJB4,LOC101905913,FUBP1,NEXN,FAM73A,LOC107132317
26.9841	Hapmap50882-BTA-119474	3	66296159	66396281 100.122		PTGFR,IFI44,IFI44L,LOC104971683
26.9841	BovineHD0500013770	5	47662767	48069099 406.332		LOC525592,HELB,LOC783726,IRAK3,TRNAK-CUU,LOC107132486,TMBIM4,LLPH,LOC100848387,HMGA2
25.3968	BovineHD0700013016	7	45249073	45625200 376.127		SBN02,STK11,CBARP,ATP5D,MIDN,EFNA2,CIRBP,C7H19orf24,MUM1,TRNAF-GAA,NDUFS7,TRNAN-GUU,GAMT,DAZAP1,RPS15,APC2,C7H19orf25,LOC104972835,PCSK4,REEP6,ADAMTSL5,PLK5,MEX3D,LOC107131164,MBD3,UQCR11,TCF3
25.3968	BovineHD1200008445	12	28481676	28754474 272.798		LOC7846697,N4BP2L1,N4BP2L2,BRCA2,ZAR1L
23.8095	BovineHD0200023607	2	82357273	82847489 490.216		NO GENE
23.8095	BovineHD4100015885	23	64799	1050607 985.808		KHDRBS2
23.8095	BovineHD2900002844	29	9737251	10397679 660.428		CCDC83,SYTL2,CCDC89,CREBZF,TMEM126A,TMEM126B,DLG2
22.2222	BovineHD0200023770	2	83122305	83410030 287.725		LOC100138726
22.2222	Hapmap38974-BTA-68857	3	95764854	96307688 542.834		C3H1orf185,CDKN2C,FAF11,LOC107132348
22.2222	BovineHD0500016514	5	58577628	58791987 214.359		LOC787502, LOC787518, LOC787535, LOC107132500,LOC512580,LOC787601,LOC787640,LOC787659,LOC100140428,LOC507560
22.2222	BovineHD0500016585	5	58932220	59339188 406.968		LOC107132497,LOC787881,LOC107132496,LOC87913,LOC100847492,LOC787931,LOC107132497,LOC787945,LOC100298274,LOC787991,LOC788001,LOC100138413,LOC787028,LOC100137952,OR6C1,LOC788027,LOC788040,LOC788078,LOC788114,LOC788126,OR6C3,LOC788160,LOC100300099,LOC100298769,LOC100298808,LOC100139310
22.2222	BovineHD0600022200	6	80594600	81238332 643.732		LOC104968896,LOC782855	80594600	81238332 643.732
22.2222	BovineHD1200015874	12	57781443	57876782 95.339		NO GENE
22.2222	BovineHD1800010588	18	34877785	35365972 488.187		C18H16orf70,B3GNT9,TRADD,FBXL8,HSF4,NOL3,KIAA0895L.EXOC3L1,E2F4,ELMO3,MIR328,LOC525426,TMEM208,FHOD1,SLC9A5,PLEKHG4,KCTD19,LRRC36,LOC107133338,LOC104974816,TPPP3,ZDHHC1,HSD11B2,ATP6V0D1,LOC101906411,LOC101906467,AGRP,LOC101906364,LOC107131219,CTCF,RLTPR,FAM65A,LOC104974817,ACD,PARD6A,ENKD1,C18H16orf86,GFOD2
20.6349	BovineHD0300027647	3	96418544	96435577 17.033		FAF1
20.6349	BovineHD0500013550	5	47052115	47081107 28.992		LOC100337478
20.6349	BTA-73842-no-rs	5	70175036	71050774 875.738		POLR3B,RFX4,TRNAY-GUA,RIC8B,TMEM263,MTERF2,CRY1,LOC107132502,LOC100140117,LOC784294,BTBD11
20.6349	BovineHD0600023662	6	86138722	86141247 2.525		LOC100138236
20.6349	BovineHD0700015259	7	52956414	53007998 51.584		LOC104969190,PURA,IGIP
20.6349	BovineHD1200010962	12	37803678	38470521 666.843		LOC100296100
20.6349	BovineHD2400011937	24	43097516	43840920 743.404		GNAL,CHMP1B,MPPE1,IMPA2,CIDEA,CIDEA,TUBB6,AFG3L2,PRELID3A,LOC104975777,LOC107131787,SPIRE1,LOC617264,CEP76,LOC100295873,PSMG2,LOC101902135,PTPN2,LOC107131788LOC100335744,SEH1L,CEP192,LDLRAD4
19.0476	BovineHD0300027689	3	96537790	96739970 202.18		ELAVL4
19.0476	BovineHD0500013972	5	48382027	48588249 206.222		LOC101905683,MSRB3
19.0476	BovineHD0500021817	5	76437773	77304594 866.821		ALG10,STY10,LOC107132509
19.0476	BovineHD1200010914	12	37630359	37670696 40.337		LOC781692
19.0476	BovineHD1400011549	14	40275686	41179118 903.432		PI15,CRISPLD1,LOC100297123,HNF4G
19.0476	BovineHD1500012927	15	45822031	45828017 5.986		NO GENES
19.0476	BovineHD1500025797	15	46935735	47036898 101.163		LOC783920,MRPL17,DCHS1
19.0476	ARS-BFGL-NGS-40561	15	48112581	48717805 605.224		LOC517799,LOC505362,LOC107133168,LOC510150,LOC531135,LOC787971,LOC787988,LOC100847801,LOC531174,LOC614922,LOC788024,LOC100337457,LOC100300881,LOC788107,LOC100851116,LOC107133470,LOC788037,LOC107133169,LOC616948,LOC786870,LOC101902757,LOC788136,LOC516599,TRIM34,LOC100295358,TRIM6,LOC100300641,OR52B6,LOC788185,LOC512399,LOC515619,LOC532436,OR52H1,MGC137098,UBQLNL,UBQLN3
19.0476	BovineHD1500014141	15	48959770	49169653 209.883		LOC788539,HBE1,HBE4,LOC528470,HBB,LOC5213241,HBE2,LOC787671,LOC100124405,HBG,OR51V1,LOC788633,LOC788649,LOC514976,LOC100336699,LOC100138198,LOC100137868,LOC100138527,LOC100294814
19.0476	BovineHD2400012114	24	43864837	43882641 17.804		LDLRAD4
17.4603	BovineHD0300022112	3	76359275	76801700 442.425		NO GENES
17.4603	BovineHD0500012500	5	43677680	43692150 14.47		NO GENES
17.4603	BovineHD0500016340	5	57930050	57993463 63.413		LOC520938,OR10P1,OP6C4,LOC781363
17.4603	BovineHD0500019485	5	69554375	69564024 9.649		NO GENES
17.4603	BovineHD0600021329	6	76884549	77746512 861.963		NO GENES
17.4603	BovineHD0800009824	8	32740341	33614550 874.209		LOC782926
17.4603	BovineHD0900019820	9	71491558	72352223 860.665		LOC783380,TAAR6,LOC785282,LOC785256,LOC100138650,LOC100336507,LOC785080,LOC613867,LOC785236,LOC782339,LOC100140642,LOC100297846,LOC511136,LOC107132778,LOC516101,LOC782594,LOC782807,LOC616737,LOC785502,LOC783649,LOC785560,LOC785588,TAAR5,LOC522017,LOC785678,TAAR2,TAAR1,VNN1,VNN3,VNN2,LOC101906317,SLC18B1,
17.4603	BovineHD1200001267	12	4154835	4483937 329.102		RPS12,LOC104969595
17.4603	BovineHD1200010513	12	35907852	36155970 248.118		LATS2,XPO4,LOC100336753,EEF1AKMT1,IL17D,IFT88
17.4603	BovineHD1200010824	12	37321218	37342353 21.135		NO GENES
17.4603	BovineHD1500010835	15	39261219	39328405 67.186		SON1,LOC104974240
17.4603	BovineHD1800004605	18	14118261	14837991 719.73		CBFA2T3,ACSF3,CDH15,SLC22A31,ANKRD11,SPG7,RPL13,CPNE7,DPEP1,CHMP1A,SPATA33,CDK10,LOC104974758,SPATA2L,VPS9D1ZNF276,FANCA,SPIRE2,LOC107131144,TCF25,MC1R,TUBB3,DEF8,CENPBD1,LOC532875,DBNDD1,GAS8
17.4603	BovineHD2000008913	20	30539429	31553970 1014.54		LOC101903939,LOC614206,NNT,C20H5orf34,C20H5orf28,CCL28,HMGCS1,NIM1K
15.873	BovineHD0300016458	3	54323911	54963401 639.49		GBP2,LOC785445,LOC781596,LOC781675,LOC81710,GBP4,LOC104968497,GBP6,LOC510382,LOC100336669,LOC507055
15.873	BovineHD0500012478	5	43612254	43612254 0		NO GENE
15.873	ARS-BFGL-NGS-34352	5	49842685	50295303 452.618		SRGAP1,LOC107132489,TMEM5
15.873	BovineHD0500015119	5	52700097	52744404 44.307		NO GENE
15.873	BovineHD0500015150	5	52850954	53116184 265.23		NO GENE
15.873	BovineHD0500015231	5	53223496	53867659 644.163		NO GENE
15.873	BovineHD0500015501	5	54389159	53867659 644.163		NO GENE
15.873	BovineHD0600021654	6	78134165	78192076 57.911		NO GENE
15.873	BovineHD0600022003	6	79615626	79639309 23.683		NO GENE
15.873	BovineHD0600023704	6	86265194	86912714 647.52		LOC781649,LOC781441,LOC540544,LOC781478,MGC152010,LOC530553,LOC530356,LOC526979,LOC101903566,LOC781553,LOC781988,LOC782370,UGT2A1
15.873	BovineHD1200010640	12	36463812	36716709 252.897		ZMYM5,PSPC1,LOC101902711,MPH0SPH8,PARP4
15.873	BovineHD1200010746	12	36897734	37211264 313.53		ATP12A,Loc101904113
15.873	BovineHD1500025135	15	36327474	36784568 457.094		LOC101904740,SOX6
15.873	BovineHD1500011819	15	42586945	42684413 97.468		MRVI1,TRNAG-UCC,LYVE1
15.873	BovineHD1500014334	15	49704462	49704462 0		NO GENE
15.873	BovineHD1500014540	15	50416349	50667558 251.209		LOC100848221,LOC107131374,LOC519176,LOC526411,LOC526412,LOC782941,LOC519071,OR52J3,LOC528515,LOC524658,LOC788674,LOC788692,LOC100848377,LOC788703,LOC100848398,LOC788722
15.873	BovineHD1500014665	15	50827429	51971058 1143.63		LOC781521,LOC788946,LOC508792,LOC788777,LOC100336863,LOC107133175,LOC518561,LOC516904,LOC618010,OR51E2,LOC784976,LOC785036,LOC785068,LOC526621,LOC104974262,OR51E1,OR51D1,TRIM68,OR52I2,LOC618050,LOC510351,LOC784727,LOC784689,OR52K2,LOC617417,OR52K1,OR52M1,LOC618067,LOC521676,LOC618075,TRIM21,LOC518464,LOC785574,LOC100138885,OR52B4,LOC107133174,LOC517056,LOC785740,LOC785109,LOC519105,LOC618213,LOC7…
15.873	BovineHD1800004595	18	14070518	14070518 0		GALNS
15.873	BovineHD2900003708	29	12400745	13107206 706.461		CCDC90B,ANKRD42,LOC104976229,PCF11,LOC101903184,LOC107131953,RAB30,LOC101903300,DDIAS,PRCP,LOC107131952,FAM181B
								161
								162
								163
								164
								165
